# Supplementary material for: Dummy Template-Based Molecularly Imprinted Membrane Coating for Rapid Analysis of Malachite Green and Its Metabolic Intermediates in Shrimp and Fish
Source: Molecules. 2022 Dec 30;28(1):310. doi: 10.3390/molecules28010310 (PMC9822206; doi:10.3390/molecules28010310)
Supplement: Supplementary file 1 [file molecules-28-00310-s001.zip]

Archive with 1 entries (1 files):
- molecules-2063837-supplementary.pdf
